# Supplementary material for: Risk factors for wound complications of closed calcaneal fractures after surgery: a systematic review and meta-analysis
Source: Scand J Trauma Resusc Emerg Med. 2015 Feb 8;23:18. doi: 10.1186/s13049-015-0092-4 (PMC4324403; doi:10.1186/s13049-015-0092-4)
Supplement: Additional file 2: — Search strategy for PubMed. [file 13049_2015_92_MOESM2_ESM.zip]

Archive with 1 entries (1 files):
- 13049_2015_92_add1.csv
