# Supplementary material for: Risk factors for wound complications of closed calcaneal fractures after surgery: a systematic review and meta-analysis
Source: Scand J Trauma Resusc Emerg Med. 2015 Feb 8;23:18. doi: 10.1186/s13049-015-0092-4 (PMC4324403; doi:10.1186/s13049-015-0092-4)
Supplement: Additional file 2: — Search strategy for PubMed. [file 13049_2015_92_MOESM2_ESM.zip › 13049_2015_92_add1.csv]

Recent queries in pubmed
Search	Query	Items found	Time
#16	Search ((((complications[Title/Abstract]) OR debride) OR infection)) AND ((((((calcaneum[Title/Abstract]) OR calcaneal[Title/Abstract]) OR hindfoot[Title/Abstract]) OR calcaneus[Title/Abstract]) OR os calcis[Title/Abstract]) AND fracture[Title/Abstract])	393	23:00:04
#9	Search ((complications[Title/Abstract]) OR debride) OR infection	1684139	22:56:14
#1	Search (((((calcaneum[Title/Abstract]) OR calcaneal[Title/Abstract]) OR hindfoot[Title/Abstract]) OR calcaneus[Title/Abstract]) OR os calcis[Title/Abstract]) AND fracture[Title/Abstract]	1861	22:45:37
