# Supplementary material for: Risk factors for wound complications of closed calcaneal fractures after surgery: a systematic review and meta-analysis
Source: Scand J Trauma Resusc Emerg Med. 2015 Feb 8;23:18. doi: 10.1186/s13049-015-0092-4 (PMC4324403; doi:10.1186/s13049-015-0092-4)
Supplement: Additional file 3: — Search strategy for Embase. [file 13049_2015_92_MOESM3_ESM.zip › 13049_2015_92_add2.csv]

No.	Query	Results	Date
#3	complications OR infection OR debride OR oozing AND fractures AND (os AND calcis OR calcaneal OR calcaneum OR calcaneus OR hindfoot)	649	9 Oct 2014
#2	fractures AND (os AND calcis OR calcaneal OR calcaneum OR calcaneus OR hindfoot)	2891	9 Oct 2014
#1	complications OR infection OR debride OR oozing	2345591	9 Oct 2014
